# Supplementary material for: Integrin αvβ3 Is a Master Regulator of Resistance to TKI-Induced Ferroptosis in HER2-Positive Breast Cancer
Source: Cancers (Basel). 2023 Feb 14;15(4):1216. doi: 10.3390/cancers15041216 (PMC9954089; doi:10.3390/cancers15041216)
Supplement: Supplementary file 1 [file cancers-15-01216-s001.zip]

Archive with 2 entries (2 files):
- cancers-2178010-Figures S1-S7.pdf
- cancers-2178010-File S1.pdf
